# Supplementary material for: Data on hepatic lipolysis, adipose triglyceride lipase, and hormone-sensitive lipase in fasted and non-fasted C57BL/6J female mice
Source: Data Brief. 2016 Mar 11;7:721–5. doi: 10.1016/j.dib.2016.03.033 (PMC4802677; doi:10.1016/j.dib.2016.03.033)
Supplement: Supplementary file 1 — Supplementary material [file mmc1.zip]

Archive with 5 entries (5 files):
- coi_disclosure_E Mardian_DiB PM#2.pdf
- coi_disclosure_K Marks_DiB PM#2.pdf
- coi_disclosure_P Marvyn_DiB PM#2.pdf
- coi_disclosure_R Bradley_DiB PM#2.pdf
- coi_disclosure_R Duncan_DiB PM#2.pdf
